# Supplementary material for: Adipokines—A Cohort Prospective Study in Children with Severe Burns
Source: Int J Mol Sci. 2024 Jul 11;25(14):7630. doi: 10.3390/ijms25147630 (PMC11277113; doi:10.3390/ijms25147630)
Supplement: Supplementary file 1 [file ijms-25-07630-s001.zip]

Archive with 1 entries (1 files):
- ijms-3042132-supplementary.pdf
